# Supplementary material for: Developing a Health Information Technology Systems Matrix: A Qualitative Participatory Approach
Source: J Med Internet Res. 2016 Oct 6;18(10):e266. doi: 10.2196/jmir.6499 (PMC5073205; doi:10.2196/jmir.6499)
Supplement: Multimedia Appendix 1 [file jmir_v18i10e266_app1.xlsx]

## Sheet: ACCESS & FUNCTION
Table: Expert Panel Responses Related to VA Electronic Health Resource Access and Function
Electronic Resource	Service Availability	Access	Function
ALL My HealtheVet Resources	• Available 24/7 access.	• Technology and/or internet connection is needed to access these tools.
My HealtheVet: Blue Button		• Blue Button has three types of accounts which allow levels of access to the health record.	• Allows electronic access to electronic VA health record.
My HealtheVet: Secure Messaging		• Basic account allows users to view, print and download self-reported information (e.g. allergies, medications and supplements, immunizations, medical events, vitals and readings, etc.).	• Used to: manage appointments; ask primary care for medications; ask primary care for labs; notify primary care about outside care and get records faxed; questions; ask about notes on Blue Button; advocate; follow-up.
My HealtheVet: Appointment Reminders		• Advanced account allows users to view, print and download self-reported data and VA medication history.	• Allows users to manage upcoming appointments electronically and opt-in to receive email alerts.
My HealtheVet: RX Refill		• Premium account allows users to view, print and download both self- reported and VA Electronic Health Record data (e.g. VA admissions and discharges, allergies, past and future appointments, lab results, pathology reports, VA notes, VA problem list, VA vitals, VA Wellness reminders and DoD service info; and access to a VA Health Summary (Continuity of Care Document).	• Veteran is responsible for copay. • Will allow users to track delivery of prescription refill package. • The same prescription refill can only be submitted once a day. • No limit to the number of VA prescription refills that can be requested over time.
My HealtheVet: Vet Library		• Requires Premium My HealtheVet account.	• Allows veterans to research health issues. • Content reviewed/ approved by VHA SMEs & includes topics of specific interest to veteran audience. • MedLine Plus information, which is also available through My HealtheVet, is from the National Library of Medicine and not reviewed by the VA.
My HealtheVet: Spotlight		• Requires veteran to opt-in to use Secure Messaging.	• Written to expand veterans’ understanding and use of My HealtheVet features.
My HealtheVet: Vitals Tracker		• Requires Premium MyHealtheVet account.	• Users can input vitals information (e.g. weight, blood pressure, physical activity and glucose). • Users can print vitals information to share with outside provider.
VetLink Kiosk	• Access requires use of Veteran Health Identification Card (VHIC) and challenge questions to authenticate identity.	• Must be present at facility to access.	• Check-in for scheduled appointments without standing in line. Users can view future appointments; view and update profile; review insurance information; access and print basic facility info; review account balance; request beneficiary travel reimbursement; request medical records. • Much like using an ATM machine.
Telehealth	• Reduces need for travel to VA facilities for care.	• Veterans referred by their provider. VA has implemented Telehealth for more than 1200 locations.	• There are more than 60 steps VA follows to ensure a Telehealth is safe & reliable for veterans and providers. • Clinical Video Telehealth is real-time interactive video conference, sometimes with peripheral devices or equipment (like a stethoscope) to assess, treat and provide care to a patient remotely. • Home Telehealth, provides ongoing care and case management to coordinate care using healt…
Traditional Phone	• Services only accessible via phone during clinic/provider’s hours of operation.	• Requires an individual phone plan or contract with mobile service provider or cable/phone company. • Access at the veteran’s expense.	• Used to manage appointments with primary care team, contact pharmacy, make general inquiries. • Veterans can use cell/smart phones to access other VA electronic resources such as My HealtheVet and Mobile.
Smart Phone	• Allows 24/7 access to internet and mobile application resources, but phone services are only accessible during clinic/provider’s hours of operation.		• In the future, veterans will be able to communicate with primary care team via text.
Text			• In the future, veterans will be able to communicate with primary care team via text.
VA Mobile	• Allows 24/7 access.	• Level of access contingent upon individual phone plan.	• Available on multiple hardware including smart phones and smart pads. • Not designed for use in emergency situations.
Non-VA Mobile Applications			• Mango Health is used for: pill reminders; dosage information; notifications; and can be synchronized with computer and tablet. • Carbs Control mobile app is used to manage diabetes with dietician. • Microsoft Health Vault is a multiplatform (app, tablet, desktop) health software program that works with other health apps and wearable technologies to help people manage their health. Many veterans…
Non-VA Electronic Devices			• Blood pressure monitor travels and has blue tooth capabilities. Synchronizes with computer. • Microsoft Health Vault.
Non-VA Websites			• Google (Chrome) is used to: look up biographical information; investigate information/ research; verify facts; look up health symptoms; Web MD; look up drug interactions; look up surgical procedures. • Microsoft Health Vault (see website in C3).

## Sheet: BENEFITS & BARRIERS
Table: Expert Panel and Veteran Focus Group Responses Related to VA Electronic Health Resource Benefits and Barriers
Electronic Resource	Benefits		Barriers
	Expert Panel Members	Veteran Focus Group Participants	Expert Panel Members	Veteran Focus Group Participants
ALL My HealtheVet Resources			• Sign on is extensive and cumbersome. • Difficult to find applications, My HealtheVet asks veteran to take a survey every time he logs on even though he has already taken it. • Remembering username and password can be frustrating and can prevent access to My HealtheVet. • Difficult to get to lab results. • Too much unnecessary information on My HealtheVet site, it’s confusing and difficult to fi…	• The My HealtheVet website looks like mishmash, like a bunch of people just globed the website together. There are so many different formats, lists, bullet points pictures that there is no symmetry or continuity.
My HealtheVet: Blue Button	• Veterans can print, save or transfer My HealtheVet Protected Health information as a PDF, text file, and Blue Button output file. • My HealtheVet activity log lets users track when Blue Button was used to download Protected Health information. • Can download medical information for outside providers.	• Can access and review labs before seeing the doctor. • Blue Button is convenient. Ability to save and print labs makes seeing outside providers easier.	• Premium account requires Authentication (face to face). • Three account types all offering various levels of access and features (this may be confusing to veterans). Some veterans have difficulty using the current user interface. • My HealtheVet literacy level is too high. • The term Blue Button should be something more easily understood by veteran like “View/Print My Medical Record.” • The tra…	• Doesn’t understand all of the information provided in the labs. • Lab results do not upload quickly. • Too many pages to print labs. • No way to obtain image or x-ray on Blue Button. • Can only print Blue Button results from the past 3 months. • Unable to copy and paste or email to yourself. • Can’t pick out the specific information. • Not user friendly. • Medical information on Blue Button is …
My HealtheVet: Secure Messaging	• Veterans can send a secure e-mail type message to their health care team. • Veterans can write to ask questions, reschedule appointments, request refills to existing prescriptions, or request general information. • Enables veterans to communicate and exchange information with their health care team. • Preferences can set up e-mail notifications. • Allows attachments to be sent between users to …	• Veteran receives quick response from provider (within 24 hours). • Easy to use. • Appreciate that message is sent quickly and email notification alerts veteran about new Secure Messaging (according to veterans, this is only possible if the Veteran initiates the Secure Messaging). • Limits number of phone calls needed. • Secure Messaging is helpful if you can’t get in to see your doctor, and wit…	• Requires in person or online authentication, requires “opt-in” clause on initial use. • Not available at VA rehabilitation, dentistry, non-clinical facilities, or all specialty clinics. • Lack of education regarding Secure Messaging has hindered veterans and providers’ ability to fully use technology.	• Reestablishing contacts is a nightmare when you switch primary care physicians because new physician needs to reestablish contacts for you. • Veteran cannot Secure Message providers unless providers have added themselves to a Secure Messaging list. • Veteran cannot Secure Message specialists. • Veteran must initiate conversations to get reminders. • Secure Message isn’t directly going to the do…
My HealtheVet: Appointment Reminders	• Veterans can view and print upcoming VA appointments. • View appointments from the past 2 years. • Get appointment details to plan travel and arrival time. • Veterans can set up e-mail reminders about upcoming appointment.	• Appointment reminder is great when everything is up to date and working. • "I can review all of my appointments and then makes changes if I need to."	• Requirements for use: registered VA patient, having an upgraded My HealtheVet account. • When veterans get reminder calls via automated phone system and push the option to reschedule it doesn’t always work. • Appointment Reminders should be on it’s own tab and under “Get Care” because it is not intuitive.	• Requires multiple click access. • Changing or updating your e-mail in My HealtheVet does not synchronize with VA records. • Appointment reminders don’t update. • Reports of inconsistent accuracy. • Only gives shows which hospital location and date but does not provide appointment specifics.
My HealtheVet: RX Refill	• Veterans can avoid using phone to refill prescription. • Veterans can use Secure Messaging to request a refill from their primary care physician and the updated prescription will appear in Rx Refill on My HealtheVet. • Veterans can view their VA medication history. • Prescription refill information detail page. • Alert messages indicate that a medication refill request has been submitted. • Pre…	• Convenient place to order and refill prescriptions. • Can set up refills months in advance. • Is a great program for veterans who travel a lot, helps them plan for their trips.	• Medication must already be prescribed by physician and have been previously been filled at a VA pharmacy in order to be refilled. • Must read and accept Terms and Conditions under the pharmacy tab on My HealtheVet. • Can’t refill prescription from outside providers. • Pending medications function is unclear to veterans. • Veterans do not know the correct date to order refills. • There is no che…	• Does not list the physician who prescribed the prescriptions on the list. Additionally, no contact information or emergency information is provided. • No reminders from Rx Refill sent to veterans. • Rx Refill does not talk to other platforms. • Rx Refill is not always updated immediately and the phone and online system do not seem to line up.
My HealtheVet: Vet Library	• Health resource with evidence based health information.	• It is easy to access computers through the Vet Library, especially good for veterans who do not have computers at home.	• Must understand how to search for and access library materials.	• Information incomplete; prefer Google or Mayo Clinic/WebMD.
My HealtheVet: Spotlight	• Spotlight content integrates with VHL, existing features of My HealtheVet. Unrelated promotions of other programs are best left to the VHA and VACO communications channels, reducing confusion of My HealtheVet’s purpose. • Much content can be ‘recycled’ with minor updates. • Successful content has connected My HealtheVet features – Medication Reconciliation and Secure Messaging is one example.		• Navigation without a logon can be confusing; hyperlinks to many My HealtheVet features lead to pages saying ‘You must logon to see this content.’ • Current web data structure does not meet established standards for search engines, resulting in poor search engine results.
My HealtheVet: Vitals Tracker	• Easy to upload. • Can download information to print. • Can make graph informatics.	• Easy to add information. • Great way to track progress with weight loss and other health goals. • Can print information for outside providers and for personal records.	• Information doesn’t go to doctor.
VetLink Kiosk	• 508 Features in place. • Maintains veterans’ protected health information data privacy while allowing review of veteran's information. • Several measures in place to ensure data security, i.e., built in privacy screen; proximity sensor; built in time-out feature; exit button. • Allows clinic forms to be uploaded and auto printed to secure printer at the time of check-in. • Provides flexibility …	• VetLink Kiosks have a straightforward usage (like an ATM). No learning curve. • VetLink Kiosks are helpful e.g. the first time you use VetLink Kiosks your personal information comes up. • You can't be kicked offline at a VetLink Kiosk. • They reduce wait time. • There are plenty of them available at the facility. • Veterans aren't left wandering and waiting.	• Not available at all VA facilities. • National Deployment began in FY14. • Currently 75 sites have been deployed and associated CBOC’s. • Training staff and thereby veterans on new features given travel constraints and challenges of webinars. • Culture change for both Veterans and staff. • Not currently available at all VA facilities and limited space within facilities for placement. • Veteran …	• The new Veteran Health Identification Cards don’t work in them.
Telehealth	• Reduces need for travel to VA facilities for care. • Increases access to services and promotes independent living, particularly for rural health dwellers. • Reduce waiting times through easy-to-make appointments. • Promotes improved patient health, fewer visits, hospital admissions and fewer days of care in the hospital when hospital visits are necessary. • Veterans who receive Mental Health se…	• Using Telehealth is better than going to the VA. • Telehealth is convenient, especially for people with disabilities. • Telehealth is a good way to connect veterans from all over the country to one another in support groups. • Telehealth is a great tool for attending specialist appointments. • Forces veteran to monitor his own health and progress. • Someone is available all the time to receive …	• Cannot access vitals information “later” (after entered); other veterans say it can be accessed on Blue Button – inconsistent experiences by veterans. • Must be referred by VA care provider. • Only available by appointment and during VA working hours. • The Telehealth machine only sends vitals to health care team, not to veterans. • Not enough space for technology in clinics and CBOCs.	• A lot of technical difficulties which was frustrating. • Sometimes difficult to input information on home Telehealth because the system does recognize input during the call. • The old home Telehealth machines work better than the new call system.
Traditional Phone	• Does not require specialized computer knowledge or experience using smart phone mobile application technologies. • Allows veterans to talk to members of primary care team.	• Convenient. • Secure. • Inexpensive. • Easy to use.	• Issues when there is user hearing impairment. • Phone lines cost money.	• Phone technologies currently provide limited access to health information and providers. • Phone takes much time. • VA phone lines often direct patients to emergency rooms after hours. • In most cases you can’t get through and talk to a real person, because it uses an automated service. • Phone and online Rx Refill system do not seem to line up and so the prescription is not always updated imme…
Smart Phone	• Allows veterans to talk to members of primary care team. • 24/7 mobile access to email notifications from secure messaging and My HealtheVet. • Allows full access to Mobile applications. • Notifications can then be integrated into smartphone calendar or other organizational planning tools. • Veterans without computer access can still utilize My HealtheVet and other VA HIT.	• Offers multiple functions on one device: talk, text, mobile apps. • Travels everywhere with veteran, provides instant access to email, internet, phone, stored information, and bank accounts.	• Mobile usability: some VA HIT platforms may be more difficult to navigate on a smartphone when compared to a regular computer. • Learning curve: requires specialized knowledge or experience using mobile application technologies (especially for older veterans. • Cost: smart phones are more expensive than other cellular phones and land lines, additional “data” cost. • Technology preference: not a…	• Phone technologies currently provide limited access to health information and providers. • Phone take much time. • VA phone lines often direct patients to emergency rooms after hours. • In most cases you can’t get through and talk to a real person, because it uses an automated service. • Phone and online Rx Refill system do not seem to like up and so the prescription is not always updated immed…
Text	• Allows veterans to contact members of primary care team anywhere without having to call. • Beneficial for veterans with hearing impairments.	• Conversation is shorter via text. • Veteran has a log of his/her conversation with providers (accountability). • Provides faster two-way communication. • Texting is secure.	• Phone plan/ provider regulations: some phone plans/ providers charge per text or put restrictions on the number of texts a consumer can send/receive monthly. • Literacy level: veterans with low literacy levels may not want to/be able to communicate via text. • Cost: text messaging services often cost extra. • Technology Preference: not all veterans will be comfortable using/ want to use a text …	• Phone technologies currently provide limited access to health information and providers.
VA Mobile	• Secure and protects veteran health information. • Access anytime, anywhere to manage a variety of health issues/ conditions in conjunction with and outside of clinical care, such as PTSD. • Can be used to find answers and information on health related issues. • More mobile apps are in development that focus on issues such as weight loss and behavior therapy etc. • A new veteran appointment requ…	• "VA Mobile devices would be a huge benefit to veterans like me because then I could have easy access to all of the important programs that I use for my health and they would look better on my phone than the website"	• Navigation to websites to download apps is complicated. • Veterans still unsure this is secure and safe from hackers.	• Unaware of VA Apps – all outside VA. • Can’t download VA Apps and VA Apps don't work. • Security is an issue with phone apps. Veteran would be more apt to send a secure message (Secure Messaging) from a desktop computer than from a phone application. • Apps not always compatible with all smart phones. • Some people say that the PTSD pain apps are for phonies to figure out what they should respo…
Non-VA Mobile Applications		• Commonly used Websites are described as: “accurate;” “easy to use” and user friendly; having a “simple layout;” being “quick” to navigate. • My Fitness Pal (website and mobile app) synchronizes across platforms and allows user to track progress of vitals overtime. • Sleep Cycle (mobile app) tracks movement during sleep and has an alarm. • Microsoft Health Vault (website and mobile app) is: “eas…		• Security is an issue with phone apps. Desktop computer is more “secure”. For example, would be more apt to send a secure message (Secure Messaging) from a desktop computer than from a phone application. • Cookies on some websites are frightening because they track your browsing habits and they should be cleaned out daily. • Concerned about the security of their data when using mobile apps.
Non-VA Electronic Devices		• Fit Bit is motivational because you track overtime.
Non-VA Websites		• Commonly used Websites are described as: “accurate;” “easy to use” and user friendly; having a “simple layout;” being “quick” to navigate. • My Fitness Pal (website & mobile app) synchronizes across platforms and allows user to track progress of vitals over time and has an alarm. • Microsoft Health Vault (website & mobile app) is: “easy to use;” “accurate;” “synchronized” and “works with other …		• Security is an issue with phone apps. Desktop computer is more “secure”. For example, would be more apt to send a secure message (Secure Messaging) from a desktop computer than from a phone application. • Cookies on some websites are frightening because they track your browsing habits and they should be cleaned out daily. • Websites such as Google track everything.

## Sheet: SYSTEM PREFERENCES
Table: Veteran Focus Group Responses Related to Electronic Health Resource System Preferences
Electronic Resource	Authentication	Delegation	Real Time Synchronization	Integration Across Platforms & With Non-VA Electronic Resources	Single Sign-on	Security	Design
ALL VA Electronic Health Resources	• Ability to insert card with chip that has medical records. • Very important to be able to authenticate online. Security questions should be used to facilitate online authentication. • In person was offensive and aggravating because you have to go through a long process to enter the system and then had to do it again to be “upgraded.” • Suggest re-authenticate every 5 years as option.	• Prefer to delegate an access code to outside providers, spouses, or caregivers to share records online. • Prefer opt-in opt-out for delegation. • Prefer to control the level of access to medical records. • Allow for a second party authorization process that insures security with: SSN, Account Numbers, and Security questions. • Allow veteran to grant the level of access to his/her record.	• Make all tools current and synchronized. • Need immediate access to medical record. • Standardization is best: if something is updated on My HealtheVet, it should be updated everywhere.	• If you self-enter information (i.e. Telehealth) the information should integrate with other electronic systems (i.e. Blue Button, Vitals tracker).	• Hard to remember passwords, better to have single sign-on. • Standard log-in everyone knows how to log-in, make it familiar and user friendly like Google, Yahoo Log-in. • Should have a VA ID with microchip to log-in.		• Prefer if all platforms had a Dashboard with a simple, standard set of icons and less text. • Prefer to customize dashboards (move, add, subtract icons). • Dashboard interface should be optional. • Simplify functions. • Big fonts or option to enlarge font. • Make everything look and feel the same across platforms.
ALL MyHealtheVet Resources			• My HealtheVet should synchronize with CPRS so that all health records are in one place and doctors and veterans can receive updates about changes.	• All information should be available on My HealtheVet, which should be accessible at a kiosk and smartphone. • Opt in option on My HealtheVet where you can check how you would like to receive secondary notifications. • Integrating eBenefits is equally favored and disapproved of.			• Reduce text on website. “Make it more pictorial”, “Big blocks.” • Layout should be top to bottom like a newspaper, only important stories should be emphasized with a central location on the page. Photos draw eye and need to be next to the more significant platforms or stories, not as next to random stories as they are now. • Provide just basic information on homepage. • Provide short cuts back …
My HealtheVet: Blue Button			• Diabetics need labs in real time – synchronized. • Doctors action's and Blue Button should be synchronized. • Should indicate process time or give partial results. • Quicker to make records immediately available online via Blue Button. • Patient CPRS records need to be synchronized with Rx Refill on My HealtheVet so as to immediately reflect changes or modifications to patient prescription list…	• Blue Button should be integrated with CPRS Records. • Blue Button should be integrated with Telehealth. • Blue Button should be integrated with My HealtheVet Vitals Tracker. • Want a Blue Button mobile application to facilitate sharing information with outside providers.
My HealtheVet: Secure Messaging			• Ability to synchronize Secure Messaging account with regular email.
My HealtheVet: Appointment Reminders			• Want appointment reminder to update in real time.
My HealtheVet: RX Refill			• Patient CPRS records need to be synchronized with Rx Refill on My HealtheVet so as to immediately reflect changes or modifications to patient prescription list, and this information needs to synchronize with Blue Button.	• Integration of VetLink Kiosks and prescriptions would be major time saved. Participants would be comfortable if adequate security was built around the VetLink Kiosk.
My HealtheVet: Spotlight			• Information needs to be current.
My HealtheVet: Vitals Tracker			• All vitals should updated in Blue Button immediately.	• Vitals tracker should be integrated with Secure Messaging. • Vitals tracker should be integrated with CPRS. • Vitals tracker should be integrated with Blue Button. • Vitals Tracker should be integrated with Telehealth. • Non VA apps that track vitals should integrate with Vitals Tracker in My HealtheVet.
VetLink Kiosk			• All VetLink Kiosks should be synchronized, if I am at a VetLink Kiosk in NY and I come down to FL, my information should be accessible through the VetLink Kiosk at any VA hospital.	• Integration of VetLink Kiosks and prescriptions would be major time saved. Participants would be comfortable if adequate security was built around the VetLink Kiosk.	• Prefer to swipe VA card at a VetLink Kiosk and have information available.	• Concerned about personal information appearing on a VetLink Kiosk screen in a busy waiting room.	• Make it look like ATM options.
Telehealth			• All vitals should updated in Blue Button immediately.	• Would want to see My HealtheVet notes while on telehealth. • Telehealth should be integrated with Vitals Tracker. • Telehealth should be integrated with Blue Button. • Telehealth should be integrated with CPRS record. • Information about Telehealth should be available on My HealtheVet site.
Smart Phone				• All information should be available on one site, My HealtheVet, which should be accessible at a VetLink Kiosk and smartphone.
VA Mobile			• Mobile apps should synchronize in real time with all corresponding VA platforms.	• If changes are made at VetLink Kiosk, in Telehealth, in My HealtheVet, or on any other VA platform for which there is an available mobile App, information should automatically update in the corresponding mobile app as well. • Vitals Tracker program in My HealtheVet should integrate information from Non VA vitals tracking apps if desired. • Want a Blue Button mobile application to facilitate sha…		• Concerned about the security of their data when using mobile apps.	• Veterans are concerned about the security of their data when using mobile apps.

## Sheet: TASKS
Table: Veteran Focus Group Responses Related to Task-Specific Electronic Health Resource Use
Electronic Resource	General Tasks	Communicate with Care Team	Labs/ Tests	Researching Medical Information	Tracking Health Vitals	Appointments	Managing Prescriptions
ALL My HealtheVet Resources CURRENT	• There is a learning curve to working with the VA My HealtheVet applications and the layout assumes people are more computer savvy than they are. It can be intimidating at first.		• Request Test Results. • Communicate about lab results.	• Can ask providers about medical records. • Ask care team questions about emerging symptoms. • Ask care team questions about prescription drugs.	• Can use Secure Messaging to quickly inform healthcare provider about blood pressure and blood glucose fluctuations via Secure Messaging and get advice.
ALL My HealtheVet Resources FUTURE	• Use My HealtheVet to share their experiences using the My HealtheVet resources: Include a feedback mechanism, like a satisfaction survey. • Track the process of updating their Electronic Health Record in the system via an "accountability tracker." • Ignore home page and go directly to My HealtheVet resource.	• To upload things from their outside physicians to their VA providers instead of waiting to get information faxed. • The VA to integrate an instant messaging feature on the My HealtheVet website so veterans can ask quick questions.	• Receive lab and test results through Secure Messaging. • Receive notifications via Secure Messaging when labs/tests have been ordered, processed, reviewed by clinician, or integrated into health record. • Receive an answer/response sent via Secure Messaging explaining test/x-ray/procedure results – even if nothing problematic is found.		• Share latest tracked vitals with providers as a Secure Messaging attachment or by allowing veterans to copy and paste vitals into message. • The option to electronically transfer tracked vitals information to doctors via a Secure Message from within the Vitals Tracker application. • To receive notifications via Secure Messaging when Tracked Vitals message has been opened/ read by provider.	• View their appointment calendar at a glance on main dashboard of My HealtheVet.
My HealtheVet: Blue Button CURRENT	• Veterans review clinicians' medical notes that are associated with their Electronic Health Record.		• Review labs. • Review test results. • Print test results to share with outside provider. • Save labs for personal health records. • Have access to medical records anytime anywhere, especially overseas. • Review medical history. • View x-rays.	• Download Protected Health information Health Record to review health information.	• Use Blue Button to download Telehealth information.	• Use Blue Button to better prepare for appointments. They review labs and tests ahead of time and print labs/tests to bring to appointments with outside providers.
My HealtheVet: Blue Button FUTURE	• Release of information needs to be simplified. • Allow Blue Button to archive all records including Secure Messaging. • Needs to be more accessible and user-friendly. • Prefer a notification when medical records are updated in Blue Button. • Prefer to see record of all hospital visits, meds, appointments, major surgeries, and highlights of med history listed somewhere for easy access.		• The option to view images on Blue Button. • The option to electronically transfer Lab results to outside providers. • The option to get Blue Button information on a disk to give to outside providers. • Access to personal records/ physician notes in understandable terms/language. • To search Blue Button records by doctor and time period. • To access labs through a Blue Button Mobile App. • Blue …	• Electronic lab and test results available through Blue Button and to have an integrated glossary of terms and hyperlinks to appropriate Vet Library, Mayo Clinic, or WebMD articles to facilitate understanding.	• Self-entered or synchronized vitals to be available for download via the Blue Button feature alongside other health information.		• To easily look up and print currently prescribed medications on Blue Button.
My HealtheVet: Secure Messaging CURRENT	• Send and receive Secure Messages regarding inquiries, medications, tests, and appointments.	• Send messages to care team. • Ask questions about health condition. • Receive responses from providers.	• Request Tests. • Receive Results. • Communicate about lab results.	• Can ask providers about medical records. • Ask care team questions about emerging symptoms. • Ask care team questions about prescription drugs.	• Can use Secure Messaging to quickly inform healthcare provider about blood pressure and blood glucose fluctuations via Secure Messaging and get advice.	• Request appointments. • Ask for specialist referrals. • Ask about current appointment details (preparation for labs). • Reschedule appointments. • Cancel appointments.	• Request prescription refills from provider. • Request new prescriptions from provider. • Request prescription renewals from provider.
My HealtheVet: Secure Messaging FUTURE	• Set priority in Secure Messaging (i.e., low importance, high importance). • See Secure Messaging communications archives in Blue Button. • Download archived Secure Messaging conversations from Blue Button as part of Electronic Health Record.	• Secure message specialist such as urologist. • Attach things to Secure Messaging to provider (i.e. Pictures, vitals, lab reports, docs from other providers). • Secure Message specialty providers such as pharmacist. • Receive notification via text or voice message when they receive a Secure Message. • Receive a read receipt message after sending Secure Message to clinician. • Use a directory to …	• Receive lab and test results through Secure Messaging. • Receive notifications via Secure Messaging when labs/tests have been ordered, processed, reviewed by clinician, integrated into health record. • Receive an answer/response sent via Secure Messaging explaining test/x-ray/procedure results – even if nothing problematic is found.		• Share latest tracked vitals with providers as an Secure Messaging attachment or by allowing veteran to copy and paste vitals into message. • The option to electronically transfer tracked vitals information to doctor via a secure message from within the Vitals Tracker application. • To receive notifications via Secure Messaging when Tracked Vitals message has been opened/ read by provider.	• Receive notifications of upcoming appointments. • Receive notifications when appointments are changed.	• The option to receive notifications that prescription have been processed, filled, and delivered via Secure Messaging. • Ability to Secure Message prescribing provider via a Secure Messaging feature that is embedded within the Rx Refill application alongside the prescription information.
My HealtheVet: Appointment Reminders CURRENT	• Review and manage appointments.	• Use Appointment Reminders to view upcoming appointments that they have requested or changed via Secure Messaging or on the phone. • Receive appointment reminder cards in the mail.				• Review current appointments. • Review future appointments.
My HealtheVet: Appointment Reminders FUTURE	• Real-time information and appointment updates. • Appointment reminders via texting and Secure Messaging to replace paper mailed reminder cards.		• Appointment reminders for labs to list detailed information about how to prepare for lab (fasting, etc.) and list information about the clinician who ordered the labs.		• Appointment details to specify if veteran needs to present vitals that veteran tracked during a specific date range to their provider.	• See more detail about location of appointment (room, building, wing, etc.). • Be able to request new appointment. • Be able to change existing appointment. • See appointments immediately update on their calendars when they are set or changed. • Access Appointment Reminders via a mobile app • Access Appointment Reminders by phone. • See past appointments (total appointment history). • Receive no…	• Rx Refill and Appointment Reminder to speak to one another so that when a veteran needs to renew a medication, the veteran will have the option to click a button labeled "request appointment" from within the Rx Refill feature in order to get their prescription renewed. The request will then be sent to the prescribing provider and include details about the prescription.
My HealtheVet: RX Refill CURRENT							• Refill new prescription. • Review current medications. • Print list of current medications. • Make sure prescriptions are up to date.
My HealtheVet: RX Refill FUTURE		• Rx Refill to provide detailed contact information for every prescribing doctor. • Secure Messaging platform embedded within Rx Refill to allow veteran to quickly contact provider or pharmacist to ask questions about prescription. • Text or e-mail notification for changes to patient prescription status and info.		• Access trusted information about medications: embed hyperlinks to pertinent Vet Library or WebMD articles about medications within the Rx Refill resource to make it easier for veterans to research the medications they are taking.		• Rx Refill and Appointment Reminder to synchronize so veteran has option to click a button labeled "request appointment" from within the Rx Refill feature in order to get a prescription renewed. Request will be sent to the prescribing provider and include details about the prescription.	• To use Rx Refill to easily access info about his/her medications: make all of the information that is available on the prescription bottle accessible online such as: 1) Details about dosage, side effects, and drug interactions listed alongside the name of the prescription in Rx Refill; 2) directions regarding administration of drug listed alongside the name of the prescription in Rx Refill; 3) …
My HealtheVet: Vet Library CURRENT	• Use the Vet Library to research medical and health info (VHL used less than use of non-VA websites and resources). • Visit VHL to use computers and check resources. • Assist other veterans learning to look up health literature while at VHL.	• Seek help from librarians about using VHL.	• Look up information found in Lab results.	• Look up information about condition. • Look up a medication.
My HealtheVet: Vet Library FUTURE	• The library provided space for peer-to-peer mentoring OR provided library personnel to teach veterans how to use My HealtheVet resources.			• The library to highlight a few new research articles a week and make them easily accessible from the My HealtheVet home page.
My HealtheVet: Spotlight CURRENT	• See what is available on the My HealtheVet website, with highlights and bullets from the VHA and the VA.
My HealtheVet: Spotlight FUTURE	• Spotlight to be updated more often.			• Spotlight to highlight new research in veterans' health issues and link veteran to resources to investigate further.
My HealtheVet: Vitals Tracker CURRENT	• Self-enter information about health vitals.				• Input health information (e.g. weight, blood pressure, physical activity, caloric intake, and glucose levels) by: 1) self-entering information into vitals tracking programs, 2) syncing vitals tracking programs and devices (e.g. blood pressure cuff, glucose readers, pedometers, scales, etc.), and 3) scanning bar codes on food items to input nutrition information. • Review their health vitals and…
My HealtheVet: Vitals Tracker FUTURE	• The option to download and save or print data from Vitals Tracker for personal records. • The ability to manipulate data (isolate factors) online using Vitals Tracker without needing to download information into an Excel file. • The option to search saved vitals by date range, time of day, type of vital, etc. • Self-entered info to be made available to provider.	• The option to electronically transfer tracked vitals information to doctor via a secure message from within the Vitals Tracker application. • To receive notifications via Secure Messaging when Tracked Vitals message has been opened/ read by provider.		• Vitals tracker to display information about healthy weight, blood pressure, and blood glucose ranges.	• Vitals Tracking to be integrated into CPRS so the primary care physician can access all of the vitals he self enters rather than having to print data out. • Vitals tracker to be integrated with Secure Messaging by letting the patient send a copy of latest vitals to primary care physician as attachment through Secure Messaging. • Vitals tracker to be integrated with Telehealth. • To access VA Vi…
VetLink Kiosk CURRENT	• VetLink Kiosks are not yet widely available everywhere.					• VetLink Kiosks are used to check into appointments at most VA sites.
VetLink Kiosk FUTURE	• The ability to access and search through full electronic Medical Record at a VA VetLink Kiosk. • Ability to print map of VA facilities.	• To access and send Secure Messages at a VA VetLink Kiosk.	• To access, search, print, and send (via Secure Message) labs and test results at a VA VetLink Kiosk station.		• To access, search, log, print, and send (via Secure Message) vitals at a VA VetLink Kiosk station.	• A print function to print appointment information. • The ability to access full Appointments Calendar. • The ability to accept, change, and request appointments at VA VetLink Kiosk in addition to checking in for appointments.	• To access Rx Refill at a VetLink Kiosk. Participants would be comfortable if adequate security was built around the VetLink Kiosk.
Telehealth CURRENT	• Use home phones/smart phones/cell phones to facilitate telehealth.	• Communicate with provider and support groups (mental health, aging and memory) remotely via Video Telehealth.			• Record blood pressure readings. • Record blood glucose readings. • Record weight. • Send vitals to care team to monitor, but veteran does not have access to records • Get calls from providers if vitals are off.	• Attend appointments remotely (smoking cessation, speech pathology).
Telehealth FUTURE	• Want telehealth devices to travel with them. • More access to devices rather than phone based telehealth because they believe the old devices work better.	• To use Skype or FaceTime along with home Telehealth to communicate with providers in a virtual appointment scenario.	• To use Video Telehealth to review labs and tests with providers rather than traveling to a physical appointment.		• Telehealth to archive data that are entered into the Telehealth system. • These data available in Blue Button alongside CPRS health record and vitals data from Vitals Tracker. • To download an excel spreadsheet of the vitals that are entered into Telehealth system to make monitoring health and sharing with outside provider easier. • Telehealth to allow veterans to print tracked vitals after the…	• To attend appointments via video Telehealth to be more common because it reduces travel time and planning for veteran.	• To have Video Telehealth appointments for simple things such as requesting a new Rx or renewing an Rx after refills have run out; Telehealth appointments are more convenient and require no/less travel.
Traditional Phone CURRENT	• Use home phones/smart phones/cell phones to facilitate telehealth.	• Communicate with provider. • Communicate with pharmacist. • Communicate with friends and family. • Call Crisis Line.	• Request tests. • Receive test results. • Communicate about results • Share lab results with outside providers via fax. • Request release of information to share lab results with outside providers.		• Use phones for entering and sending vitals data (blood pressure, glucose, weight) to providers via Telehealth system.	• Request appointments. • Ask about current appointment details (preparation for labs). • Reschedule appointments. • Request to cancel appointment.	• Supplement Secure Messaging with phone to renew prescriptions.
Traditional Phone FUTURE	• Using the phone at VA facilities to be easier. • Access to an Instant Message (IM) crisis line feature.	• Notification sent to phone via text and voice message when providers receive a Secure Messaging. • Physicians to leave detailed phone messages. • Instant Message (IM) application for all types of devices in order to communicate with health care providers.	• To "opt-in" to allow doctors to leave detailed messages about lab results on voice mails.				• Phone and online Rx Refill system to be integrated so that the prescription is updated immediately.
Smart Phone CURRENT	• Use home phones/smart phones/cell phones to facilitate telehealth. • Sets up reminders using smartphone days in advance.	• Communicate with provider. • Communicate with pharmacist. • Communicate with friends and family. • Call Crisis Line.	• Request tests. • Receive test results. • Communicate about results. • Request release of information and access PDF of lab results to share lab results with outside providers.	• Research symptoms on Google, Web MD, and Mayo Clinic. • Look up drug interactions on Web MD and Pill Identifier. • Look up medications on WebMD and Pill Identifier. • Ask care team questions about emerging symptoms and prescription drugs.	• Use smart phones to entering and sending vitals data (blood pressure, glucose, weight) to providers via Telehealth system. • Use Non-VA vitals tracking mobile applications such as My FitnessPal, Microsoft Health Vault, Calorie Counter, Carbs Control, etc. are accessed using smart Phones.	• Request appointments. • Ask about current appointment details (preparation for labs). • Reschedule appointments. • Request to cancel appointment. • Access My HealtheVet Appointment Reminders via the web. • Set calendar alerts on their smart Phone's calendar feature to notify them when they have an appointment.	• Use calendars on smartphone to generate daily reminders to take medications.
Smart Phone FUTURE	• Using the phone at VA facilities to be easier. • Access to an Instant Message (IM) crisis line feature.	• Notification sent to phone via text and voice message when providers receive a Secure Messaging. • Physicians to leave detailed phone messages. • Instant Message (IM) application for all types of devices in order to communicate with health care providers. • To video conference with care team via smartphone.	• To access labs through a Blue Button Mobile App. • To be able to access full electronic health record through Blue Button Mobile App. • Blue Button Mobile App to allow Veteran to data mine (via search function) health record or labs. • To receive push notifications when Blue Button records are updated. • The ability to "opt-in" to allow doctors to leave detailed messages about lab results on vo…		• A Vitals Tracker Mobile App to help keep track of vitals using smart phone. • A Telehealth Mobile App to transmit vitals to providers using smart phone.	• Ability to access Appointment Reminders via smart Phone Mobile App.	• Phone and online Rx Refill system to be integrated so that the prescription is updated immediately.
Text CURRENT	• Texting is not part of the VA e-health system.	• Communicate with friends and family via text.
Text FUTURE	• Using the phone at VA facilities to be easier. • Access to an Instant Message (IM) crisis line feature. • Would like to receive reminders via text.	• Notification sent to phone via text and voice message when providers receive a Secure Message. • To text with care team. • To choose whether you want to receive text notification, some veterans don’t want to receive texts from VA. • Instant Message (IM) application for all types of devices in order to communicate with health care providers.	• The option to receive text notifications when labs/tests are available.		• To receive text notifications when vitals enter Blue Button record.	• Receive notifications of upcoming appointment. • Receive notifications when appointment are changed on their behalf. • Text – Only appointment reminders, but no personal info.	• Receive prescription updates, e.g. prescription mailed or ready for pick up.
VA Mobile CURRENT	• Download and explore PTSD coach.			• Use PTSD coach to understand PTSD signs and symptoms (PTSD group).
VA Mobile FUTURE	• Wi-Fi at VA facilities to allow better access to mobile apps. • VA mobile Apps. • VA app with current personal health information and drugs. • VA Mobile Map App that allows Veteran to select a “home” hospital and then view a map of that facility. • VA mobile Apps that replicate My HealtheVet so that when traveling, you do not need to be tied to your home computer, and so you can find the inform…	• To communicate with providers using a Secure Messaging app. • Secure Messaging App to send push notifications to veterans whenever an Secure Message is read by provider. • Secure Messaging App to send push notifications to veterans whenever a new Secure Message is received. • Secure Messaging App contact list to synchronize with the My HealtheVet Secure Messaging contact list.	• Access Blue Button and labs via a My HealtheVet Mobile app. • Download results from Blue Button to Mobile device.	• Access Vet Library through My HealtheVet Mobile App.	• Access VA Vitals Tracker through My HealtheVet Mobile App to 1) log daily blood pressure readings, 2) log daily blood glucose readings, 3) log daily weight. • Access a VA Mobile App that allows them to track diet and nutrition. App should integrate with VA Vitals Tracker.	• Mobile Appointment Reminder App that integrates with smart phone calendar and has push notifications. • Mobile Appointment Reminder App that synchronizes with My HealtheVet Appointment Reminder Platform. • Appointment Reminder Mobile App to provide more detail about location of appointment (room, building, wing, etc.).	• Access Rx Refill through a mobile platform (either My HealtheVet App or free-standing Rx Refill App). • Receive push notifications when prescription is about to expire. • Receive push notifications when prescription has been refilled and sent in the mail. • Receive push notifications when prescription has been refilled and is available at pharmacy.
Non-VA Mobile Applications CURRENT		• Send emails to friends and family. • Video conference with friends and family (Facetime, skype, Google video). • Communicate with friends and family via social media.		• Research symptoms on Google, Web MD, and Mayo Clinic. • Look up drug interactions on Web MD and Pill Identifier. • Look up medications on WebMD and Pill Identifier. • Use to ask care team questions about emerging symptoms and prescription drugs.	• Record daily caloric intake. • Record weight daily. • Record daily blood glucose levels. • Record daily blood pressure readings. • Record steps taken daily. • Track weight loss progress over time. • Review changes in daily vitals over time. • Compile and print data to share with provider.	• Use iTriage app to manage appointment reminders.	• Monitor dosage levels and pill interactions via Pill Identifier. • Use a pill reminder app that sends notifications when medications need to be taken.
Non-VA Electronic Devices CURRENT		• Send emails to friends and family. • Video conference with friends and family (Facetime, skype, Google video). • Communicate with friends and family via social media.	• Download labs from Blue Button as a PDF onto iPad and review.		• Record daily caloric intake. • Record weight daily. • Record daily blood glucose levels. • Record daily blood pressure readings. • Record steps taken daily. • Track weight loss progress over time. • Review changes in daily vitals over time. • Compile data and send to other platforms (Excel, Mobile App, Website, other computer software).
Non-VA Websites CURRENT		• Send emails to friends and family. • Video conference with friends and family (Facetime, skype, Google video). • Communicate with friends and family via social media.	• Use WebMD and medical dictionary to better understand lab results.	• Research symptoms on Google, WebMD, and Mayo Clinic. • Look up drug interactions on Web MD and Pill Identifier. • Look up medications on WebMD and Pill Identifier. • Use to ask care team questions about emerging symptoms and prescription drugs.	• Record daily caloric intake. • Record weight daily. • Record daily blood glucose levels. • Record daily blood pressure readings. • Record steps taken daily. • Track weight loss progress over time. • Review changes in daily vitals over time. • Compile and print data to share with provider.	• Use Google Calendar to manage appointment reminders.	• Order prescriptions from external, less expensive prescription websites. • Monitor dosage levels and pill interactions via Pill Identifier.
